# Supplementary material for: Melatonin Supplementation Relieves Fluoride-Induced Bone Injury via Ion Homeostasis Disorder and PINK1/Parkin-Mediated Mitophagy
Source: Foods. 2025 Dec 5;14(24):4173. doi: 10.3390/foods14244173 (PMC12731749; doi:10.3390/foods14244173)
Supplement: Supplementary file 1 [file foods-14-04173-s001.zip]

Archive with 1 entries (1 files):
- foods-3969838-supplementary.pdf
